# Supplementary material for: Protective effects of silver nanoparticles in isoproterenol-induced myocardial infarction in rats
Source: Front Med (Lausanne). 2022 Aug 25;9:867497. doi: 10.3389/fmed.2022.867497 (PMC9454814; doi:10.3389/fmed.2022.867497)
Supplement: Supplementary file 1 [file Data_Sheet_1.xlsx]

## Sheet: Figure.1C
Wavelength	Absorption
(nm)	(AU)											Index	Area	AreaIntgP(%)	Row Index	Beginning X	Ending X	FWHM	Center	Height
800	0.01654
799	0.01731											Integral Result of "Absoption"	Integral Result of "Absoption"	Integral Result of "Absoption"	Integral Result of "Absoption"	Integral Result of "Absoption"	Integral Result of "Absoption"	Integral Result of "Absoption"	Integral Result of "Absoption"	Integral Result of "Absoption"
798	0.01872											1	179.739	62.2387	383	313	711	100.317	418	1.53621
797	0.0167
796	0.01901
795	0.01725
794	0.01799
793	0.01736
792	0.01846
791	0.01661
790	0.01961
789	0.01997
788	0.01848
787	0.01849
786	0.01895
785	0.01883
784	0.01622
783	0.01888
782	0.01865
781	0.01802
780	0.0196
779	0.01778
778	0.01972
777	0.02004
776	0.0168
775	0.0183
774	0.01879
773	0.01718
772	0.01951
771	0.01912
770	0.01857
769	0.0178
768	0.01942
767	0.01847
766	0.01995
765	0.01861
764	0.0191
763	0.02142
762	0.01988
761	0.01855
760	0.01942
759	0.02038
758	0.01907
757	0.02051
756	0.02305
755	0.02043
754	0.02094
753	0.02165
752	0.02141
751	0.01943
750	0.02251
749	0.01988
748	0.02145
747	0.0203
746	0.02103
745	0.02274
744	0.02333
743	0.02101
742	0.02204
741	0.022
740	0.02142
739	0.01968
738	0.02082
737	0.02531
736	0.02284
735	0.02203
734	0.02331
733	0.02373
732	0.02374
731	0.02403
730	0.02391
729	0.02642
728	0.02187
727	0.02185
726	0.02309
725	0.02198
724	0.02287
723	0.02563
722	0.02337
721	0.02574
720	0.02485
719	0.0242
718	0.02207
717	0.02669
716	0.02474
715	0.02558
714	0.02523
713	0.02554
712	0.02671
711	0.02545
710	0.0265
709	0.02642
708	0.02744
707	0.02573
706	0.02849
705	0.02586
704	0.0271
703	0.02853
702	0.02725
701	0.02602
700	0.02752
699	0.02802
698	0.0273
697	0.03021
696	0.0307
695	0.02615
694	0.03072
693	0.02943
692	0.02989
691	0.02924
690	0.03002
689	0.02856
688	0.02768
687	0.02908
686	0.02939
685	0.02998
684	0.03101
683	0.0306
682	0.03008
681	0.02949
680	0.03325
679	0.03191
678	0.0331
677	0.0309
676	0.03375
675	0.03096
674	0.03404
673	0.03202
672	0.03474
671	0.03147
670	0.03502
669	0.03412
668	0.03432
667	0.03359
666	0.0342
665	0.03418
664	0.03507
663	0.03626
662	0.03513
661	0.03642
660	0.03335
659	0.0351
658	0.03548
657	0.03932
656	0.03812
655	0.03856
654	0.03636
653	0.03732
652	0.03862
651	0.0369
650	0.04099
649	0.04174
648	0.03695
647	0.03899
646	0.03898
645	0.03859
644	0.04116
643	0.04115
642	0.04195
641	0.0439
640	0.04135
639	0.04004
638	0.04142
637	0.04329
636	0.04324
635	0.04503
634	0.04394
633	0.04399
632	0.04327
631	0.04567
630	0.04506
629	0.04424
628	0.04661
627	0.0469
626	0.04716
625	0.0469
624	0.04678
623	0.0478
622	0.04957
621	0.0484
620	0.05017
619	0.04795
618	0.05189
617	0.05389
616	0.05227
615	0.05196
614	0.05455
613	0.05326
612	0.05531
611	0.05418
610	0.05337
609	0.05702
608	0.05611
607	0.05347
606	0.0559
605	0.05629
604	0.05787
603	0.05787
602	0.05493
601	0.06049
600	0.06103
599	0.06107
598	0.06116
597	0.06152
596	0.06308
595	0.06305
594	0.06181
593	0.06238
592	0.06587
591	0.06624
590	0.06758
589	0.06764
588	0.06861
587	0.07022
586	0.06908
585	0.06979
584	0.07045
583	0.07036
582	0.07414
581	0.07526
580	0.0741
579	0.07585
578	0.07549
577	0.07605
576	0.07964
575	0.07658
574	0.07996
573	0.08092
572	0.08277
571	0.08118
570	0.08516
569	0.08718
568	0.08505
567	0.08785
566	0.087
565	0.09093
564	0.08934
563	0.09105
562	0.09233
561	0.09394
560	0.09635
559	0.09658
558	0.09836
557	0.10042
556	0.09979
555	0.1033
554	0.10322
553	0.10349
552	0.10685
551	0.1094
550	0.10954
549	0.11191
548	0.11217
547	0.11548
546	0.11894
545	0.12002
544	0.12145
543	0.12505
542	0.12564
541	0.12794
540	0.12887
539	0.12935
538	0.13411
537	0.13593
536	0.13822
535	0.1406
534	0.14088
533	0.14559
532	0.14557
531	0.14884
530	0.15404
529	0.15485
528	0.15937
527	0.15966
526	0.1647
525	0.16808
524	0.17368
523	0.17688
522	0.18026
521	0.18199
520	0.18526
519	0.19147
518	0.19441
517	0.19639
516	0.20259
515	0.20379
514	0.2122
513	0.21629
512	0.22085
511	0.22426
510	0.23095
509	0.23661
508	0.23977
507	0.24734
506	0.25369
505	0.26119
504	0.26824
503	0.27274
502	0.27906
501	0.285
500	0.29334
499	0.30001
498	0.30643
497	0.31486
496	0.3245
495	0.33324
494	0.33961
493	0.3504
492	0.35729
491	0.36766
490	0.37746
489	0.38867
488	0.39818
487	0.41329
486	0.42245
485	0.43432
484	0.44477
483	0.45662
482	0.47033
481	0.48089
480	0.49431
479	0.50997
478	0.5237
477	0.53797
476	0.54945
475	0.56587
474	0.58321
473	0.59537
472	0.61353
471	0.62951
470	0.64406
469	0.66267
468	0.67963
467	0.69852
466	0.7171
465	0.73472
464	0.75421
463	0.77186
462	0.79212
461	0.81112
460	0.83114
459	0.84829
458	0.87075
457	0.89366
456	0.91544
455	0.93373
454	0.95384
453	0.97661
452	0.99951
451	1.02064
450	1.04291
449	1.06497
448	1.08581
447	1.10867
446	1.13408
445	1.15312
444	1.17651
443	1.19968
442	1.22057
441	1.2406
440	1.26255
439	1.289
438	1.30619
437	1.32581
436	1.34707
435	1.36776
434	1.38682
433	1.40536
432	1.42292
431	1.43756
430	1.456
429	1.46665
428	1.48491
427	1.49825
426	1.50918
425	1.51589
424	1.52649
423	1.53648
422	1.54254
421	1.5459
420	1.55157
419	1.55009
418	1.55244
417	1.5522
416	1.54926
415	1.54791
414	1.54261
413	1.53524
412	1.52845
411	1.52159
410	1.50992
409	1.50137
408	1.4897
407	1.47942
406	1.4676
405	1.45153
404	1.43833
403	1.42116
402	1.40959
401	1.38835
400	1.37538
399	1.35925
398	1.34313
397	1.32369
396	1.30882
395	1.29072
394	1.27042
393	1.25132
392	1.23653
391	1.21666
390	1.20074
389	1.18035
388	1.16603
387	1.14788
386	1.12567
385	1.11001
384	1.0938
383	1.08047
382	1.05891
381	1.04382
380	1.02872
379	1.01202
378	0.99758
377	0.98089
376	0.96678
375	0.95173
374	0.93673
373	0.92352
372	0.90744
371	0.89268
370	0.87795
369	0.86907
368	0.85625
367	0.84538
366	0.83258
365	0.82118
364	0.80588
363	0.79942
362	0.78323
361	0.77421
360	0.76276
359	0.75338
358	0.74199
357	0.73002
356	0.7185
355	0.70865
354	0.69721
353	0.68689
352	0.67915
351	0.67008
350	0.65969
349	0.64922
348	0.63914
347	0.63289
346	0.62519
345	0.61688
344	0.60843
343	0.60158
342	0.59307
341	0.5861
340	0.57961
339	0.57177
338	0.56385
337	0.55766
336	0.5502
335	0.54428
334	0.53812
333	0.53123
332	0.52557
331	0.51913
330	0.51386
329	0.50808
328	0.50291
327	0.49682
326	0.49179
325	0.48751
324	0.48358
323	0.47881
322	0.4748
321	0.47133
320	0.46872
319	0.46569
318	0.46368
317	0.46116
316	0.46015
315	0.4591
314	0.45787
313	0.45768
312	0.45893
311	0.45858
310	0.4602
309	0.46158
308	0.46512
307	0.46721
306	0.47065
305	0.47412
304	0.47819
303	0.48227
302	0.48765
301	0.49313
300	0.4981
299	0.50438
298	0.51108
297	0.51848
296	0.52586
295	0.53311
294	0.54108
293	0.54918
292	0.55756
291	0.56638
290	0.57555
289	0.58493
288	0.5949
287	0.60556
286	0.61631
285	0.62793
284	0.64051
283	0.65244
282	0.6659
281	0.67947
280	0.69396
279	0.70905
278	0.7241
277	0.73941
276	0.75521
275	0.77068
274	0.7866
273	0.80243
272	0.81933
271	0.834
270	0.85034
269	0.86534
268	0.88043
267	0.89565
266	0.90894
265	0.9224
264	0.93495
263	0.94636
262	0.95777
261	0.96682
260	0.97525
259	0.98221
258	0.98827
257	0.99276
256	0.99614
255	0.99802
254	0.99817
253	0.9971
252	0.99623
251	0.99455
250	0.9926
249	0.99077
248	0.98821
247	0.98753
246	0.98664
245	0.98663
244	0.98736
243	0.98952
242	0.99303
241	0.99827
240	1.00626
239	1.01543
238	1.02839
237	1.04464
236	1.06528
235	1.08987
234	1.11997
233	1.15465
232	1.19676
231	1.2433
230	1.29968
229	1.3609
228	1.43099
227	1.50794
226	1.59155
225	1.67996
224	1.77426
223	1.87312
222	1.97748
221	2.07006
220	2.15936
219	2.21102
218	2.22994
217	2.16414
216	2.04454
215	1.83892
214	1.63909
213	1.46545
212	1.31669
211	1.19077
210	1.14709
209	1.09202
208	1.03434
207	1.08523
206	0.99299
205	1.01873
204	0.99788
203	0.93258
202	0.96234
201	0.93936
200	0.91943

## Sheet: Table.1
Name	Group	Ureum	Creatinin	SGOT	SGPT										n=5,5,5,5			Ureum								n=4,4,4,4			SGOT
		mg/dL	mg/dL	U/L	U/L		Ureum		N	ISO	ISO+Ag	ISO+AgNP			ANOVA Tukey				Sum of Squares	df	Mean Square	F (DFn, DFd)	Sig.			ANOVA Tukey				Sum of Squares	df	Mean Square	F (DFn, DFd)	Sig.
Normal	1.1	54.1667	0.25	24.8017	-			Mean	53.3333	119.167	60.8333	55			Ureum	p value		between groups	14935	3	4978	F (3, 16) = 0,8468	0.4883			SGOT	p value		between groups	5872	3	1957	F (3, 12) = 7,294	0.0048
Normal	1.2	58.3333	0.25	-	23.7233			SD	5.43267	152.799	8.64018	8.01474			Normal vs. Iso	0.5419		within groups	94064	16	5879					Normal vs. Iso	0.0032	**	within groups	3220	12	268.4
Normal	1.3	50	0.5	26.9583	14.0183			SEM	2.42956	68.334	3.86401	3.5843			Normal vs. Iso+AgNO3	0.9986		sum	108999	19						Normal vs. Iso+AgNO3	0.3882		sum	9093	15
Normal	1.4	58.3333	0.5	23.7233	20.4883										Normal vs. Iso+AgNPs	> 0,9999										Normal vs. Iso+AgNPs	0.0824
Normal	1.5	45.8333	0.5	26.9583	22.645		Creatinin		N	ISO	ISO+Ag	ISO+AgNP			Iso vs. Iso+AgNO3	0.6338		Multiple Comparisons								Iso vs. Iso+AgNO3	0.0555		Multiple Comparisons
IS0	2.2	66.6667	0.5	-	38.82			Mean	0.4	1.4	0.35	0.35			Iso vs. Iso+AgNPs	0.5622		Tukey HSD				95% Confidence Interval				Iso vs. Iso+AgNPs	0.2844		Tukey HSD				95% Confidence Interval
ISO	2.3	37.5	0.5	62.5433	-			SD	0.136931	2.15494	0.136931	0.136931			Iso+AgNO3 vs. Iso+AgNPs	0.9994			Mean Difference (I-J)	Std. Error	Sig.	Lower Bound	Upper Bound			Iso+AgNO3 vs. Iso+AgNPs	0.7392			Mean Difference (I-J)	Std. Error	Sig.	Lower Bound	Upper Bound
ISO	2.4	58.3333	0.5	44.2117	-			SEM	0.0612372	0.963717	0.0612372	0.0612372						Normal vs. Iso	-65.84	48.49	0.5419	-204.6	72.9						Normal vs. Iso	-52.84	11.58	0.0032	-87.23	-18.45
ISO	2.5	41.6667	0.25	109.99	57.1517													Normal vs. Iso+AgNO3	-7.502	48.49	0.9986	-146.2	131.2						Normal vs. Iso+AgNO3	-19.14	11.58	0.3882	-53.53	15.25
ISO	2.7	391.67	5.25	97.05	37.7417		SGOT		N	ISO	ISO+Ag	ISO+AgNP						Normal vs. Iso+AgNPs	-1.668	48.49	> 0,9999	-140.4	137.1						Normal vs. Iso+AgNPs	-31	11.58	0.0824	-65.39	3.389
ISO+AgNO3	5.1	50	0.25	-	25.88			Mean	25.6104	78.4488	44.7508	56.6125						Iso vs. Iso+AgNO3	58.33	48.49	0.6338	-80.41	197.1						Iso vs. Iso+AgNO3	33.7	11.58	0.0555	-0.6964	68.09
ISO+AgNO3	5.2	70.8333	0.5	39.8983	24.8017			SD	1.6175	30.3645	10.3243	6.49988						Iso vs. Iso+AgNPs	64.17	48.49	0.5622	-74.57	202.9						Iso vs. Iso+AgNPs	21.84	11.58	0.2844	-12.56	56.23
ISO+AgNO3	5.3	62.5	0.5	59.3083	33.4283			SEM	0.80875	15.1823	5.16213	3.24994						Iso+AgNO3 vs. Iso+AgNPs	5.834	48.49	0.9994	-132.9	144.6						Iso+AgNO3 vs. Iso+AgNPs	-11.86	11.58	0.7392	-46.25	22.53
ISO+AgNO3	5.4	54.1667	0.25	44.2117	-
ISO+AgNO3	5.5	66.6667	0.25	35.585	-		SGPT		N	ISO	ISO+Ag	ISO+AgNP
ISO+AgNP	6.1	50	0.25	62.5433	-			Mean	20.2188	44.5711	28.0367	27.6772			n=5,5,5,5			Creatinin
ISO+AgNP	6.2	54.1667	0.5	59.3083	-			SD	4.3469	10.9084	4.70035	2.24473			ANOVA Tukey				Sum of Squares	df	Mean Square	F (DFn, DFd)	Sig.			n=4,3,3,3			SGPT
ISO+AgNP	6.3	66.6667	0.25	57.1517	25.88			SEM	2.17345	6.29798	2.71375	1.296			Creatinin	p value		between groups	4.013	3	1.338	F (3, 16) = 1,138	0.3635			ANOVA Tukey				Sum of Squares	df	Mean Square	F (DFn, DFd)	Sig.
ISO+AgNP	6.4	58.3333	0.5	47.4467	30.1933										Normal vs. Iso	0.4835		within groups	18.8	16	1.175					SGPT	p value		between groups	1042	3	347.3	F (3, 9) = 8,959	0.0046
ISO+AgNP	6.5	45.8333	0.25	-	26.9583										Normal vs. Iso+AgNO3	0.9999		sum	22.81	19						Normal vs. Iso	0.0029	**	within groups	348.9	9	38.77
															Normal vs. Iso+AgNPs	0.9999										Normal vs. Iso+AgNO3	0.4037		sum	1391	12
															Iso vs. Iso+AgNO3	0.4429		Multiple Comparisons								Normal vs. Iso+AgNPs	0.4409
															Iso vs. Iso+AgNPs	0.4429		Tukey HSD				95% Confidence Interval				Iso vs. Iso+AgNO3	0.0411	*	Multiple Comparisons
															Iso+AgNO3 vs. Iso+AgNPs	> 0,9999			Mean Difference (I-J)	Std. Error	Sig.	Lower Bound	Upper Bound			Iso vs. Iso+AgNPs	0.037	*	Tukey HSD				95% Confidence Interval
																		Normal vs. Iso	-1	0.6856	0.4835	-2.961	0.9614			Iso+AgNO3 vs. Iso+AgNPs	0.9999			Mean Difference (I-J)	Std. Error	Sig.	Lower Bound	Upper Bound
																		Normal vs. Iso+AgNO3	0.05	0.6856	0.9999	-1.911	2.011						Normal vs. Iso	-24.35	4.755	0.0029	-39.2	-9.504
																		Normal vs. Iso+AgNPs	0.05	0.6856	0.9999	-1.911	2.011						Normal vs. Iso+AgNO3	-7.817	4.755	0.4037	-22.66	7.029
																		Iso vs. Iso+AgNO3	1.05	0.6856	0.4429	-0.9114	3.011						Normal vs. Iso+AgNPs	-7.457	4.755	0.4409	-22.3	7.389
																		Iso vs. Iso+AgNPs	1.05	0.6856	0.4429	-0.9114	3.011						Iso vs. Iso+AgNO3	16.53	5.084	0.0411	0.6627	32.4
																		Iso+AgNO3 vs. Iso+AgNPs	0	0.6856	> 0,9999	-1.961	1.961						Iso vs. Iso+AgNPs	16.89	5.084	0.037	1.023	32.76
																													Iso+AgNO3 vs. Iso+AgNPs	0.36	5.084	0.9999	-15.51	16.23

## Sheet: Figure.2 A
Particle Morphology															Fit peak								Fitpeak Curve
	Area	Circ.	AR	Round	Solidity	Diameter	Volume		Bin Centers	Counts	Cumulative Sum	Cumulative Percent			Description	Nonlinear Curve Fit							Independent Variable	Gaussian Fit B"Counts"	Book1_B Bins" A"Bin Centers	Residual A"Bin Centers"	Book1_B Bins" B"Counts	Residual B"Counts"
1	14.158	0.891	1.447	0.691	0.914	4.246	40.074								User Name	hp
2	33.001	0.93	1.05	0.952	0.939	6.482	142.613		Bins	Bins	Bins	Bins			Operation Time		2021-12-22 08:25:51
3	38.705	0.876	1.102	0.907	0.927	7.02	181.141								Iteration Algorithm	Orthogonal Distance Regression							Fitted Curves Plot	Fitted Curves Plot	Residual Plot
4	52.048	0.908	1.038	0.964	0.945	8.141	282.47		2.5	2	2	3.44828			Model	Gaussian							2.5	3.026	2.5	-0.47201	2	0.50613
5	67.734	0.934	1.094	0.914	0.959	9.287	419.347		7.5	27	29	50			Number of Parameters	4							2.52503	3.0584	7.5	0.45246	27	-0.0784
6	24.751	0.902	1.109	0.902	0.926	5.614	92.63		12.5	20	49	84.4828			Number of Derived Parameters	0							2.55005	3.09132	12.5	0.99464	20	0.1572
7	91.976	0.879	1.207	0.828	0.949	10.822	663.548		17.5	6	55	94.8276			Number of Datasets	1							2.57508	3.12478	17.5	-0.98226	6	-0.3578
8	251.991	0.891	1.106	0.904	0.968	17.912	3009.13		22.5	1	56	96.5517			Equation	y = y0 + A/(w*sqrt(PI/(4*ln(2)))) * exp(-4*ln(2)*(x-xc)^2/w^2)							2.6001	3.15878	22.5	0.00718	1	0.39372
9	68.04	0.885	1.061	0.943	0.944	9.308	422.188		27.5	2	58	100			Report Status	New Analysis Report							2.62513	3.19332	27.5	-8.67232e-06	2	-0.62084
10	124.875	0.858	1.078	0.927	0.947	12.609	1049.73								Special Input Handling								2.65015	3.22842
11	141.274	0.918	1.123	0.891	0.965	13.412	1263.15								Data Filter	No							2.67518	3.26407
12	104.504	0.893	1.138	0.879	0.957	11.535	803.641																2.7002	3.3003
13	53.78	0.913	1.03	0.971	0.948	8.275	296.682																2.72523	3.33709
14	299.048	0.901	1.124	0.89	0.97	19.513	3890.23								Parameter								2.75025	3.37446
15	168.978	0.847	1.628	0.614	0.956	14.668	1652.38										Value	Standard Error	t-Value	Prob>|t|	Dependency		2.77528	3.41242
16	155.941	0.81	1.653	0.605	0.96	14.091	1464.88								Counts	y0	1.37915	0.91856	1.50142	0.27207	0.26895		2.8003	3.45096
17	91.364	0.895	1.084	0.922	0.955	10.786	656.946								Counts	xc	10.177	0.75728	13.4388	0.00549	0.11693		2.82533	3.4901
18	30.455	0.929	1.073	0.932	0.936	6.227	126.429								Counts	A	258.298	62.726	4.11788	0.05422	0.06998		2.85035	3.52985
19	205.646	0.876	1.087	0.92	0.963	16.181	2218.43								Counts	w	7.38918	1.63265	4.52588	0.04551	0.28075		2.87538	3.5702
20	439.303	0.875	1.033	0.968	0.971	23.65	6926.44																2.9004	3.61117
21	254.333	0.87	1.032	0.969	0.967	17.995	3051.18																2.92543	3.65276
22	28.01	0.864	1.075	0.93	0.911	5.972	111.517								Statistics								2.95045	3.69498
23	47.363	0.925	1.068	0.936	0.942	7.766	245.2									Counts							2.97548	3.73783
24	52.863	0.922	1.078	0.927	0.948	8.204	289.129								Number of Points	6							3.0005	3.78132
25	68.345	0.878	1.179	0.848	0.943	9.328	425.035								Degrees of Freedom	2							3.02553	3.82546
26	28.621	0.864	1.257	0.796	0.926	6.037	115.186								Reduced Chi-Sqr	1.6686							3.05055	3.87025
27	84.642	0.886	1.054	0.949	0.948	10.381	585.79								Residual Sum of Squares	3.33719							3.07558	3.9157
28	95.846	0.881	1.088	0.919	0.943	11.047	705.871								R-Square(COD)	0.99706							3.1006	3.96181
29	37.075	0.901	1.162	0.861	0.93	6.871	169.822								Adj. R-Square	0.99266							3.12563	4.0086
30	211.35	0.885	1.161	0.862	0.963	16.404	2311.36								Fit Status	Succeeded(100)							3.15065	4.05606
31	128.745	0.894	1.174	0.852	0.962	12.803	1098.91																3.17568	4.10421
32	111.023	0.881	1.13	0.885	0.953	11.889	879.996								Summary								3.2007	4.15304
33	36.566	0.903	1.084	0.923	0.941	6.823	166.335									y0	y0	xc	xc	A	A	w	3.22573	4.20257
34	62.234	0.865	1.055	0.947	0.936	8.902	369.32									Value	Standard Error	Value	Standard Error	Value	Standard Error	Value	3.25075	4.25281
35	96.865	0.885	1.049	0.953	0.956	11.105	717.153								Counts	1.37915	0.91856	10.177	0.75728	258.298	62.726	7.38918	3.27578	4.30375
36	140.662	0.888	1.212	0.825	0.96	13.383	1254.96																3.3008	4.3554
37	65.289	0.905	1.101	0.908	0.947	9.118	396.851								Fitted Curve Plot								3.32583	4.40778
38	135.468	0.902	1.058	0.945	0.962	13.133	1186.09																3.35085	4.46088
39	78.632	0.887	1.195	0.837	0.945	10.006	524.526																3.37588	4.51471
40	688.34	0.887	1.005	0.995	0.978	29.604	13585.3																3.4009	4.56927
41	71.706	0.885	1.086	0.921	0.949	9.555	456.772																3.42593	4.62459
42	28.52	0.877	1.008	0.992	0.917	6.026	114.572																3.45095	4.68065
43	180.895	0.898	1.069	0.935	0.963	15.176	1830.23																3.47598	4.73746
44	60.502	0.892	1.167	0.857	0.945	8.777	354.014																3.501	4.79504
45	549.816	0.859	1.243	0.804	0.972	26.458	9698.18																3.52603	4.85338
46	62.743	0.861	1.095	0.914	0.938	8.938	373.862																3.55105	4.91249
47	28.112	0.842	1.089	0.918	0.917	5.983	112.126																3.57608	4.97239
48	69.669	0.864	1.17	0.855	0.942	9.418	437.446																3.6011	5.03306
49	91.772	0.908	1.082	0.924	0.957	10.81	661.345																3.62613	5.09452
50	12.936	0.955	1.15	0.87	0.92	4.058	34.998																3.65115	5.15678
51	101.957	0.88	1.074	0.931	0.949	11.394	774.447								Fitted residual plot								3.67618	5.21983
52	27.807	0.936	1.097	0.911	0.938	5.95	110.302																3.7012	5.28369
53	128.949	0.9	1.101	0.908	0.952	12.813	1101.52																3.72623	5.34836
54	52.048	0.908	1.053	0.95	0.943	8.141	282.47																3.75125	5.41384
55	150.237	0.876	1.087	0.92	0.957	13.831	1385.25																3.77628	5.48014
56	42.066	0.897	1.086	0.921	0.935	7.319	205.242																3.8013	5.54727
57	56.122	0.909	1.216	0.822	0.955	8.453	316.277																3.82633	5.61523
58	131.394	0.893	1.23	0.813	0.961	12.934	1132.99																3.85135	5.68402
																							3.87638	5.75364
																							3.9014	5.82412
																							3.92643	5.89544
																							3.95145	5.96761
																							3.97648	6.04064
																							4.0015	6.11453
																							4.02653	6.18929
																							4.05155	6.26491
																							4.07658	6.34141
																							4.1016	6.41879
																							4.12663	6.49704
																							4.15165	6.57618
																							4.17668	6.65621
																							4.2017	6.73714
																							4.22673	6.81895
																							4.25175	6.90167
																							4.27678	6.98528
																							4.3018	7.0698
																							4.32683	7.15523
																							4.35185	7.24156
																							4.37688	7.32881
																							4.4019	7.41697
																							4.42693	7.50605
																							4.45195	7.59605
																							4.47698	7.68697
																							4.502	7.77881
																							4.52703	7.87158
																							4.55205	7.96527
																							4.57708	8.05989
																							4.6021	8.15543
																							4.62713	8.25191
																							4.65215	8.34932
																							4.67718	8.44765
																							4.7022	8.54692
																							4.72723	8.64712
																							4.75225	8.74826
																							4.77728	8.85032
																							4.8023	8.95332
																							4.82733	9.05725
																							4.85235	9.1621
																							4.87738	9.26789
																							4.9024	9.37461
																							4.92743	9.48226
																							4.95245	9.59083
																							4.97748	9.70033
																							5.0025	9.81076
																							5.02753	9.9221
																							5.05255	10.0344
																							5.07758	10.1476
																							5.1026	10.2616
																							5.12763	10.3767
																							5.15265	10.4926
																							5.17768	10.6094
																							5.2027	10.7271
																							5.22773	10.8458
																							5.25275	10.9653
																							5.27778	11.0857
																							5.3028	11.207
																							5.32783	11.3292
																							5.35285	11.4523
																							5.37788	11.5762
																							5.4029	11.701
																							5.42793	11.8267
																							5.45295	11.9532
																							5.47798	12.0806
																							5.503	12.2088
																							5.52803	12.3379
																							5.55305	12.4678
																							5.57808	12.5985
																							5.6031	12.73
																							5.62813	12.8624
																							5.65315	12.9956
																							5.67818	13.1295
																							5.7032	13.2643
																							5.72823	13.3998
																							5.75325	13.5361
																							5.77828	13.6731
																							5.8033	13.811
																							5.82833	13.9495
																							5.85335	14.0888
																							5.87838	14.2288
																							5.9034	14.3696
																							5.92843	14.511
																							5.95345	14.6532
																							5.97848	14.796
																							6.0035	14.9395
																							6.02853	15.0837
																							6.05355	15.2285
																							6.07858	15.3739
																							6.1036	15.52
																							6.12863	15.6667
																							6.15365	15.814
																							6.17868	15.9619
																							6.2037	16.1104
																							6.22873	16.2594
																							6.25375	16.409
																							6.27878	16.5591
																							6.3038	16.7098
																							6.32883	16.861
																							6.35385	17.0126
																							6.37888	17.1648
																							6.4039	17.3174
																							6.42893	17.4704
																							6.45395	17.6239
																							6.47898	17.7779
																							6.504	17.9322
																							6.52903	18.0869
																							6.55405	18.242
																							6.57908	18.3974
																							6.6041	18.5532
																							6.62913	18.7093
																							6.65415	18.8657
																							6.67918	19.0224
																							6.7042	19.1794
																							6.72923	19.3367
																							6.75425	19.4941
																							6.77928	19.6518
																							6.8043	19.8097
																							6.82933	19.9678
																							6.85435	20.126
																							6.87938	20.2844
																							6.9044	20.4429
																							6.92943	20.6015
																							6.95445	20.7602
																							6.97948	20.919
																							7.0045	21.0778
																							7.02953	21.2366
																							7.05455	21.3955
																							7.07958	21.5543
																							7.1046	21.7131
																							7.12963	21.8718
																							7.15465	22.0305
																							7.17968	22.1891
																							7.2047	22.3475
																							7.22973	22.5059
																							7.25475	22.664
																							7.27978	22.822
																							7.3048	22.9798
																							7.32983	23.1374
																							7.35485	23.2947
																							7.37988	23.4518
																							7.4049	23.6085
																							7.42993	23.765
																							7.45495	23.9211
																							7.47998	24.0769
																							7.50501	24.2323
																							7.53003	24.3872
																							7.55506	24.5418
																							7.58008	24.6959
																							7.60511	24.8496
																							7.63013	25.0027
																							7.65516	25.1554
																							7.68018	25.3075
																							7.70521	25.4591
																							7.73023	25.6101
																							7.75526	25.7604
																							7.78028	25.9102
																							7.80531	26.0593
																							7.83033	26.2077
																							7.85536	26.3554
																							7.88038	26.5024
																							7.90541	26.6487
																							7.93043	26.7942
																							7.95546	26.9389
																							7.98048	27.0828
																							8.00551	27.2259
																							8.03053	27.3681
																							8.05556	27.5094
																							8.08058	27.6499
																							8.10561	27.7893
																							8.13063	27.9279
																							8.15566	28.0655
																							8.18068	28.2021
																							8.20571	28.3377
																							8.23073	28.4722
																							8.25576	28.6057
																							8.28078	28.7381
																							8.30581	28.8694
																							8.33083	28.9995
																							8.35586	29.1286
																							8.38088	29.2564
																							8.40591	29.3831
																							8.43093	29.5085
																							8.45596	29.6327
																							8.48098	29.7557
																							8.50601	29.8773
																							8.53103	29.9977
																							8.55606	30.1168
																							8.58108	30.2345
																							8.60611	30.3508
																							8.63113	30.4658
																							8.65616	30.5794
																							8.68118	30.6915
																							8.70621	30.8022
																							8.73123	30.9115
																							8.75626	31.0192
																							8.78128	31.1255
																							8.80631	31.2303
																							8.83133	31.3335
																							8.85636	31.4352
																							8.88138	31.5353
																							8.90641	31.6337
																							8.93143	31.7306
																							8.95646	31.8259
																							8.98148	31.9195
																							9.00651	32.0115
																							9.03153	32.1018
																							9.05656	32.1904
																							9.08158	32.2772
																							9.10661	32.3624
																							9.13163	32.4458
																							9.15666	32.5275
																							9.18168	32.6073
																							9.20671	32.6854
																							9.23173	32.7617
																							9.25676	32.8362
																							9.28178	32.9089
																							9.30681	32.9797
																							9.33183	33.0486
																							9.35686	33.1157
																							9.38188	33.1809
																							9.40691	33.2442
																							9.43193	33.3056
																							9.45696	33.3651
																							9.48198	33.4227
																							9.50701	33.4783
																							9.53203	33.532
																							9.55706	33.5837
																							9.58208	33.6335
																							9.60711	33.6813
																							9.63213	33.727
																							9.65716	33.7709
																							9.68218	33.8126
																							9.70721	33.8524
																							9.73223	33.8902
																							9.75726	33.9259
																							9.78228	33.9596
																							9.80731	33.9913
																							9.83233	34.0209
																							9.85736	34.0484
																							9.88238	34.074
																							9.90741	34.0974
																							9.93243	34.1188
																							9.95746	34.1381
																							9.98248	34.1553
																							10.0075	34.1705
																							10.0325	34.1836
																							10.0576	34.1946
																							10.0826	34.2035
																							10.1076	34.2103
																							10.1326	34.2151
																							10.1577	34.2177
																							10.1827	34.2183
																							10.2077	34.2168
																							10.2327	34.2131
																							10.2578	34.2075
																							10.2828	34.1997
																							10.3078	34.1898
																							10.3328	34.1778
																							10.3579	34.1638
																							10.3829	34.1477
																							10.4079	34.1295
																							10.4329	34.1093
																							10.458	34.0869
																							10.483	34.0625
																							10.508	34.0361
																							10.533	34.0076
																							10.5581	33.977
																							10.5831	33.9445
																							10.6081	33.9098
																							10.6331	33.8732
																							10.6582	33.8345
																							10.6832	33.7938
																							10.7082	33.7511
																							10.7332	33.7064
																							10.7583	33.6597
																							10.7833	33.611
																							10.8083	33.5603
																							10.8333	33.5077
																							10.8584	33.4531
																							10.8834	33.3966
																							10.9084	33.3382
																							10.9334	33.2778
																							10.9585	33.2155
																							10.9835	33.1513
																							11.0085	33.0853
																							11.0335	33.0173
																							11.0586	32.9475
																							11.0836	32.8759
																							11.1086	32.8024
																							11.1336	32.7271
																							11.1587	32.6499
																							11.1837	32.571
																							11.2087	32.4903
																							11.2337	32.4079
																							11.2588	32.3237
																							11.2838	32.2377
																							11.3088	32.1501
																							11.3338	32.0607
																							11.3589	31.9696
																							11.3839	31.8769
																							11.4089	31.7825
																							11.4339	31.6865
																							11.459	31.5889
																							11.484	31.4897
																							11.509	31.3889
																							11.534	31.2865
																							11.5591	31.1826
																							11.5841	31.0771
																							11.6091	30.9702
																							11.6341	30.8617
																							11.6592	30.7518
																							11.6842	30.6404
																							11.7092	30.5276
																							11.7342	30.4134
																							11.7593	30.2978
																							11.7843	30.1808
																							11.8093	30.0625
																							11.8343	29.9428
																							11.8594	29.8219
																							11.8844	29.6996
																							11.9094	29.5761
																							11.9344	29.4513
																							11.9595	29.3253
																							11.9845	29.1981
																							12.0095	29.0697
																							12.0345	28.9402
																							12.0596	28.8095
																							12.0846	28.6777
																							12.1096	28.5448
																							12.1346	28.4108
																							12.1597	28.2758
																							12.1847	28.1397
																							12.2097	28.0027
																							12.2347	27.8647
																							12.2598	27.7257
																							12.2848	27.5857
																							12.3098	27.4449
																							12.3348	27.3032
																							12.3599	27.1606
																							12.3849	27.0171
																							12.4099	26.8728
																							12.4349	26.7278
																							12.46	26.5819
																							12.485	26.4353
																							12.51	26.2879
																							12.535	26.1399
																							12.5601	25.9912
																							12.5851	25.8418
																							12.6101	25.6917
																							12.6351	25.5411
																							12.6602	25.3898
																							12.6852	25.238
																							12.7102	25.0857
																							12.7352	24.9328
																							12.7603	24.7794
																							12.7853	24.6255
																							12.8103	24.4712
																							12.8353	24.3164
																							12.8604	24.1612
																							12.8854	24.0057
																							12.9104	23.8497
																							12.9354	23.6935
																							12.9605	23.5369
																							12.9855	23.38
																							13.0105	23.2228
																							13.0355	23.0654
																							13.0606	22.9077
																							13.0856	22.7498
																							13.1106	22.5917
																							13.1356	22.4335
																							13.1607	22.2751
																							13.1857	22.1166
																							13.2107	21.958
																							13.2357	21.7993
																							13.2608	21.6405
																							13.2858	21.4817
																							13.3108	21.3228
																							13.3358	21.164
																							13.3609	21.0051
																							13.3859	20.8464
																							13.4109	20.6876
																							13.4359	20.5289
																							13.461	20.3704
																							13.486	20.2119
																							13.511	20.0536
																							13.536	19.8955
																							13.5611	19.7375
																							13.5861	19.5797
																							13.6111	19.4221
																							13.6361	19.2647
																							13.6612	19.1076
																							13.6862	18.9507
																							13.7112	18.7942
																							13.7362	18.6379
																							13.7613	18.4819
																							13.7863	18.3263
																							13.8113	18.171
																							13.8363	18.0161
																							13.8614	17.8616
																							13.8864	17.7074
																							13.9114	17.5537
																							13.9364	17.4004
																							13.9615	17.2475
																							13.9865	17.0951
																							14.0115	16.9432
																							14.0365	16.7918
																							14.0616	16.6409
																							14.0866	16.4904
																							14.1116	16.3406
																							14.1366	16.1912
																							14.1617	16.0424
																							14.1867	15.8942
																							14.2117	15.7466
																							14.2367	15.5996
																							14.2618	15.4531
																							14.2868	15.3073
																							14.3118	15.1622
																							14.3368	15.0176
																							14.3619	14.8738
																							14.3869	14.7306
																							14.4119	14.5881
																							14.4369	14.4463
																							14.462	14.3051
																							14.487	14.1647
																							14.512	14.025
																							14.537	13.8861
																							14.5621	13.7478
																							14.5871	13.6104
																							14.6121	13.4737
																							14.6371	13.3377
																							14.6622	13.2025
																							14.6872	13.0682
																							14.7122	12.9346
																							14.7372	12.8018
																							14.7623	12.6698
																							14.7873	12.5386
																							14.8123	12.4083
																							14.8373	12.2788
																							14.8624	12.1501
																							14.8874	12.0222
																							14.9124	11.8952
																							14.9374	11.7691
																							14.9625	11.6438
																							14.9875	11.5194
																							15.0125	11.3959
																							15.0375	11.2732
																							15.0626	11.1514
																							15.0876	11.0305
																							15.1126	10.9105
																							15.1376	10.7914
																							15.1627	10.6732
																							15.1877	10.5559
																							15.2127	10.4395
																							15.2377	10.3239
																							15.2628	10.2094
																							15.2878	10.0957
																							15.3128	9.98292
																							15.3378	9.87107
																							15.3629	9.76015
																							15.3879	9.65015
																							15.4129	9.54107
																							15.4379	9.43292
																							15.463	9.3257
																							15.488	9.2194
																							15.513	9.11404
																							15.538	9.0096
																							15.5631	8.9061
																							15.5881	8.80353
																							15.6131	8.70189
																							15.6381	8.60119
																							15.6632	8.50141
																							15.6882	8.40257
																							15.7132	8.30466
																							15.7382	8.20768
																							15.7633	8.11163
																							15.7883	8.0165
																							15.8133	7.92231
																							15.8383	7.82904
																							15.8634	7.7367
																							15.8884	7.64528
																							15.9134	7.55478
																							15.9384	7.4652
																							15.9635	7.37654
																							15.9885	7.2888
																							16.0135	7.20197
																							16.0385	7.11605
																							16.0636	7.03104
																							16.0886	6.94693
																							16.1136	6.86373
																							16.1386	6.78143
																							16.1637	6.70002
																							16.1887	6.61951
																							16.2137	6.53988
																							16.2387	6.46115
																							16.2638	6.38329
																							16.2888	6.30632
																							16.3138	6.23022
																							16.3388	6.15499
																							16.3639	6.08063
																							16.3889	6.00714
																							16.4139	5.9345
																							16.4389	5.86272
																							16.464	5.79178
																							16.489	5.7217
																							16.514	5.65245
																							16.539	5.58405
																							16.5641	5.51647
																							16.5891	5.44972
																							16.6141	5.3838
																							16.6391	5.31869
																							16.6642	5.25439
																							16.6892	5.1909
																							16.7142	5.12821
																							16.7392	5.06632
																							16.7643	5.00522
																							16.7893	4.9449
																							16.8143	4.88537
																							16.8393	4.82661
																							16.8644	4.76862
																							16.8894	4.71139
																							16.9144	4.65492
																							16.9394	4.5992
																							16.9645	4.54423
																							16.9895	4.49
																							17.0145	4.4365
																							17.0395	4.38374
																							17.0646	4.33169
																							17.0896	4.28036
																							17.1146	4.22975
																							17.1396	4.17984
																							17.1647	4.13062
																							17.1897	4.08211
																							17.2147	4.03427
																							17.2397	3.98712
																							17.2648	3.94064
																							17.2898	3.89483
																							17.3148	3.84969
																							17.3398	3.80519
																							17.3649	3.76135
																							17.3899	3.71815
																							17.4149	3.67559
																							17.4399	3.63366
																							17.465	3.59236
																							17.49	3.55167
																							17.515	3.5116
																							17.54	3.47213
																							17.5651	3.43326
																							17.5901	3.39499
																							17.6151	3.3573
																							17.6401	3.32019
																							17.6652	3.28366
																							17.6902	3.2477
																							17.7152	3.2123
																							17.7402	3.17746
																							17.7653	3.14316
																							17.7903	3.10941
																							17.8153	3.0762
																							17.8403	3.04352
																							17.8654	3.01136
																							17.8904	2.97973
																							17.9154	2.94861
																							17.9404	2.91799
																							17.9655	2.88788
																							17.9905	2.85826
																							18.0155	2.82913
																							18.0405	2.80049
																							18.0656	2.77232
																							18.0906	2.74462
																							18.1156	2.71739
																							18.1406	2.69062
																							18.1657	2.6643
																							18.1907	2.63843
																							18.2157	2.613
																							18.2407	2.58801
																							18.2658	2.56345
																							18.2908	2.53931
																							18.3158	2.5156
																							18.3408	2.4923
																							18.3659	2.4694
																							18.3909	2.44691
																							18.4159	2.42482
																							18.4409	2.40312
																							18.466	2.3818
																							18.491	2.36087
																							18.516	2.34031
																							18.541	2.32013
																							18.5661	2.30031
																							18.5911	2.28085
																							18.6161	2.26174
																							18.6411	2.24298
																							18.6662	2.22457
																							18.6912	2.2065
																							18.7162	2.18876
																							18.7412	2.17136
																							18.7663	2.15428
																							18.7913	2.13751
																							18.8163	2.12107
																							18.8413	2.10493
																							18.8664	2.0891
																							18.8914	2.07357
																							18.9164	2.05834
																							18.9414	2.0434
																							18.9665	2.02874
																							18.9915	2.01437
																							19.0165	2.00028
																							19.0415	1.98646
																							19.0666	1.97292
																							19.0916	1.95963
																							19.1166	1.94661
																							19.1416	1.93384
																							19.1667	1.92133
																							19.1917	1.90907
																							19.2167	1.89705
																							19.2417	1.88527
																							19.2668	1.87373
																							19.2918	1.86242
																							19.3168	1.85133
																							19.3418	1.84048
																							19.3669	1.82984
																							19.3919	1.81942
																							19.4169	1.80922
																							19.4419	1.79922
																							19.467	1.78943
																							19.492	1.77985
																							19.517	1.77046
																							19.542	1.76127
																							19.5671	1.75227
																							19.5921	1.74346
																							19.6171	1.73483
																							19.6421	1.72639
																							19.6672	1.71813
																							19.6922	1.71004
																							19.7172	1.70212
																							19.7422	1.69437
																							19.7673	1.68679
																							19.7923	1.67938
																							19.8173	1.67212
																							19.8423	1.66502
																							19.8674	1.65807
																							19.8924	1.65128
																							19.9174	1.64463
																							19.9424	1.63813
																							19.9675	1.63178
																							19.9925	1.62556
																							20.0175	1.61948
																							20.0425	1.61354
																							20.0676	1.60773
																							20.0926	1.60204
																							20.1176	1.59649
																							20.1426	1.59106
																							20.1677	1.58576
																							20.1927	1.58057
																							20.2177	1.5755
																							20.2427	1.57055
																							20.2678	1.56571
																							20.2928	1.56098
																							20.3178	1.55636
																							20.3428	1.55184
																							20.3679	1.54743
																							20.3929	1.54312
																							20.4179	1.53892
																							20.4429	1.53481
																							20.468	1.53079
																							20.493	1.52687
																							20.518	1.52305
																							20.543	1.51931
																							20.5681	1.51566
																							20.5931	1.5121
																							20.6181	1.50862
																							20.6431	1.50523
																							20.6682	1.50191
																							20.6932	1.49868
																							20.7182	1.49552
																							20.7432	1.49244
																							20.7683	1.48944
																							20.7933	1.4865
																							20.8183	1.48364
																							20.8433	1.48085
																							20.8684	1.47813
																							20.8934	1.47547
																							20.9184	1.47288
																							20.9434	1.47035
																							20.9685	1.46789
																							20.9935	1.46549
																							21.0185	1.46314
																							21.0435	1.46086
																							21.0686	1.45863
																							21.0936	1.45646
																							21.1186	1.45434
																							21.1436	1.45227
																							21.1687	1.45026
																							21.1937	1.4483
																							21.2187	1.44639
																							21.2437	1.44453
																							21.2688	1.44271
																							21.2938	1.44094
																							21.3188	1.43922
																							21.3438	1.43754
																							21.3689	1.4359
																							21.3939	1.43431
																							21.4189	1.43276
																							21.4439	1.43125
																							21.469	1.42977
																							21.494	1.42834
																							21.519	1.42694
																							21.544	1.42559
																							21.5691	1.42426
																							21.5941	1.42297
																							21.6191	1.42172
																							21.6441	1.4205
																							21.6692	1.41931
																							21.6942	1.41815
																							21.7192	1.41702
																							21.7442	1.41593
																							21.7693	1.41486
																							21.7943	1.41382
																							21.8193	1.41281
																							21.8443	1.41183
																							21.8694	1.41088
																							21.8944	1.40995
																							21.9194	1.40904
																							21.9444	1.40816
																							21.9695	1.40731
																							21.9945	1.40647
																							22.0195	1.40566
																							22.0445	1.40488
																							22.0696	1.40411
																							22.0946	1.40337
																							22.1196	1.40264
																							22.1446	1.40194
																							22.1697	1.40126
																							22.1947	1.40059
																							22.2197	1.39995
																							22.2447	1.39932
																							22.2698	1.39871
																							22.2948	1.39812
																							22.3198	1.39754
																							22.3448	1.39698
																							22.3699	1.39644
																							22.3949	1.39591
																							22.4199	1.3954
																							22.4449	1.3949
																							22.47	1.39442
																							22.495	1.39395
																							22.52	1.39349
																							22.545	1.39305
																							22.5701	1.39261
																							22.5951	1.3922
																							22.6201	1.39179
																							22.6452	1.3914
																							22.6702	1.39101
																							22.6952	1.39064
																							22.7202	1.39028
																							22.7452	1.38993
																							22.7703	1.38959
																							22.7953	1.38927
																							22.8203	1.38895
																							22.8453	1.38864
																							22.8704	1.38833
																							22.8954	1.38804
																							22.9204	1.38776
																							22.9455	1.38748
																							22.9705	1.38722
																							22.9955	1.38696
																							23.0205	1.38671
																							23.0455	1.38647
																							23.0706	1.38623
																							23.0956	1.386
																							23.1206	1.38578
																							23.1456	1.38557
																							23.1707	1.38536
																							23.1957	1.38516
																							23.2207	1.38496
																							23.2458	1.38477
																							23.2708	1.38459
																							23.2958	1.38441
																							23.3208	1.38424
																							23.3458	1.38407
																							23.3709	1.38391
																							23.3959	1.38375
																							23.4209	1.3836
																							23.4459	1.38345
																							23.471	1.38331
																							23.496	1.38317
																							23.521	1.38304
																							23.5461	1.38291
																							23.5711	1.38278
																							23.5961	1.38266
																							23.6211	1.38254
																							23.6461	1.38243
																							23.6712	1.38232
																							23.6962	1.38221
																							23.7212	1.38211
																							23.7462	1.38201
																							23.7713	1.38191
																							23.7963	1.38182
																							23.8213	1.38172
																							23.8464	1.38164
																							23.8714	1.38155
																							23.8964	1.38147
																							23.9214	1.38139
																							23.9464	1.38131
																							23.9715	1.38124
																							23.9965	1.38117
																							24.0215	1.3811
																							24.0465	1.38103
																							24.0716	1.38096
																							24.0966	1.3809
																							24.1216	1.38084
																							24.1467	1.38078
																							24.1717	1.38072
																							24.1967	1.38067
																							24.2217	1.38062
																							24.2467	1.38056
																							24.2718	1.38051
																							24.2968	1.38047
																							24.3218	1.38042
																							24.3468	1.38038
																							24.3719	1.38033
																							24.3969	1.38029
																							24.4219	1.38025
																							24.447	1.38021
																							24.472	1.38017
																							24.497	1.38014
																							24.522	1.3801
																							24.547	1.38007
																							24.5721	1.38003
																							24.5971	1.38
																							24.6221	1.37997
																							24.6471	1.37994
																							24.6722	1.37991
																							24.6972	1.37989
																							24.7222	1.37986
																							24.7473	1.37983
																							24.7723	1.37981
																							24.7973	1.37978
																							24.8223	1.37976
																							24.8473	1.37974
																							24.8724	1.37972
																							24.8974	1.3797
																							24.9224	1.37968
																							24.9474	1.37966
																							24.9725	1.37964
																							24.9975	1.37962
																							25.0225	1.3796
																							25.0476	1.37959
																							25.0726	1.37957
																							25.0976	1.37955
																							25.1226	1.37954
																							25.1476	1.37952
																							25.1727	1.37951
																							25.1977	1.3795
																							25.2227	1.37948
																							25.2477	1.37947
																							25.2728	1.37946
																							25.2978	1.37945
																							25.3228	1.37944
																							25.3479	1.37943
																							25.3729	1.37941
																							25.3979	1.3794
																							25.4229	1.3794
																							25.4479	1.37939
																							25.473	1.37938
																							25.498	1.37937
																							25.523	1.37936
																							25.548	1.37935
																							25.5731	1.37934
																							25.5981	1.37934
																							25.6231	1.37933
																							25.6482	1.37932
																							25.6732	1.37932
																							25.6982	1.37931
																							25.7232	1.3793
																							25.7482	1.3793
																							25.7733	1.37929
																							25.7983	1.37929
																							25.8233	1.37928
																							25.8483	1.37928
																							25.8734	1.37927
																							25.8984	1.37927
																							25.9234	1.37926
																							25.9485	1.37926
																							25.9735	1.37925
																							25.9985	1.37925
																							26.0235	1.37924
																							26.0485	1.37924
																							26.0736	1.37924
																							26.0986	1.37923
																							26.1236	1.37923
																							26.1486	1.37923
																							26.1737	1.37922
																							26.1987	1.37922
																							26.2237	1.37922
																							26.2488	1.37922
																							26.2738	1.37921
																							26.2988	1.37921
																							26.3238	1.37921
																							26.3488	1.37921
																							26.3739	1.3792
																							26.3989	1.3792
																							26.4239	1.3792
																							26.4489	1.3792
																							26.474	1.3792
																							26.499	1.37919
																							26.524	1.37919
																							26.5491	1.37919
																							26.5741	1.37919
																							26.5991	1.37919
																							26.6241	1.37919
																							26.6491	1.37918
																							26.6742	1.37918
																							26.6992	1.37918
																							26.7242	1.37918
																							26.7492	1.37918
																							26.7743	1.37918
																							26.7993	1.37918
																							26.8243	1.37917
																							26.8494	1.37917
																							26.8744	1.37917
																							26.8994	1.37917
																							26.9244	1.37917
																							26.9494	1.37917
																							26.9745	1.37917
																							26.9995	1.37917
																							27.0245	1.37917
																							27.0495	1.37917
																							27.0746	1.37917
																							27.0996	1.37917
																							27.1246	1.37916
																							27.1497	1.37916
																							27.1747	1.37916
																							27.1997	1.37916
																							27.2247	1.37916
																							27.2497	1.37916
																							27.2748	1.37916
																							27.2998	1.37916
																							27.3248	1.37916
																							27.3498	1.37916
																							27.3749	1.37916
																							27.3999	1.37916
																							27.4249	1.37916
																							27.45	1.37916
																							27.475	1.37916
																							27.5	1.37916

## Sheet: Figure.2C
Hydrodynamic diameters

## Sheet: Figure.2D
Zeta Potential

## Sheet: Figure. 3
CK-MB & LDH
CK-MB
Name	Group	U/L			n=3,3,3,3			CK-MB
Normal	1.1	206.35			ANOVA Tukey				Sum of Squares	df	Mean Square	F (DFn, DFd)	Sig.
Normal	1.2	182.207			CK-MB	p value		between groups	81875	3	27292	F (3, 8) = 12,73	0.0021
Normal	1.3	291.366			Normal vs. Iso	0.0702		within groups	17156	8	2145
Normal	1.4	-	Not analyzed		Normal vs. Iso+AgNO3	0.086		sum	99031	11
Normal	1.5	-	Not analyzed		Normal vs. Iso+AgNPs	0.3672
IS0	2.2	-	Not analyzed		Iso vs. Iso+AgNO3	0.0019	**	Multiple Comparisons
ISO	2.3	-	Not analyzed		Iso vs. Iso+AgNPs	0.0067	**	Tukey HSD				95% Confidence Interval
ISO	2.4	374.113			Iso+AgNO3 vs. Iso+AgNPs	0.7092			Mean Difference (I-J)	Std. Error	Sig.	Lower Bound	Upper Bound
ISO	2.5	377.827						Normal vs. Iso	-112	37.81	0.0702	-233.1	9.108
ISO	2.7	263.922						Normal vs. Iso+AgNO3	106.5	37.81	0.086	-14.54	227.6
ISO+AgNO3	5.1	-	Not analyzed					Normal vs. Iso+AgNPs	65.62	37.81	0.3672	-55.46	186.7
ISO+AgNO3	5.2	104.207						Iso vs. Iso+AgNO3	218.5	37.81	0.0019	97.44	339.6
ISO+AgNO3	5.3	135.572						Iso vs. Iso+AgNPs	177.6	37.81	0.0067	56.52	298.7
ISO+AgNO3	5.4	120.508						Iso+AgNO3 vs. Iso+AgNPs	-40.92	37.81	0.7092	-162	80.16
ISO+AgNO3	5.5	-	Not analyzed
ISO+AgNP	6.1	127.731
ISO+AgNP	6.2	172.715
ISO+AgNP	6.3	-	Not analyzed
ISO+AgNP	6.4	-	Not analyzed
ISO+AgNP	6.5	182.62
LDH
Name	Group	U/L			n=3,3,3,3			LDH
Normal	1.1	-	Not analyzed		ANOVA Tukey				Sum of Squares	df	Mean Square	F (DFn, DFd)	Sig.
Normal	1.2	316.358			LDH	p value		between groups	5692000	3	1897000	F (3, 8) = 5,114	0.0289
Normal	1.3	750.051			Normal vs. Iso	0.021	*	within groups	2968000	8	370991
Normal	1.4	-	Not analyzed		Normal vs. Iso+AgNO3	0.2462		sum	8660000	11
Normal	1.5	481.221			Normal vs. Iso+AgNPs	0.1132
IS0	2.2	-	Not analyzed		Iso vs. Iso+AgNO3	0.3502		Multiple Comparisons
ISO	2.3	-	Not analyzed		Iso vs. Iso+AgNPs	0.6405		Tukey HSD				95% Confidence Interval
ISO	2.4	3591.33			Iso+AgNO3 vs. Iso+AgNPs	0.9385			Mean Difference (I-J)	Std. Error	Sig.	Lower Bound	Upper Bound
ISO	2.5	1670.91						Normal vs. Iso	-1904	497.3	0.021	-3497	-311.5
ISO	2.7	1997.66						Normal vs. Iso+AgNO3	-1021	497.3	0.2462	-2614	571.2
ISO+AgNO3	5.1	1410.99						Normal vs. Iso+AgNPs	-1305	497.3	0.1132	-2897	288.1
ISO+AgNO3	5.2	-	Not analyzed					Iso vs. Iso+AgNO3	882.7	497.3	0.3502	-709.9	2475
ISO+AgNO3	5.3	1764.48						Iso vs. Iso+AgNPs	599.5	497.3	0.6405	-993	2192
ISO+AgNO3	5.4	1436.24						Iso+AgNO3 vs. Iso+AgNPs	-283.2	497.3	0.9385	-1876	1309
ISO+AgNO3	5.5	-	Not analyzed
ISO+AgNP	6.1	1936.77
ISO+AgNP	6.2	1186.71
ISO+AgNP	6.3	-	Not analyzed
ISO+AgNP	6.4	2337.78
ISO+AgNP	6.5	-	Not analyzed

## Sheet: Figure. 4
H&E staining of the heart rat
Normal Group									ISO Group									ISO+AgNO3 Group									ISO+AgNP Group
40x									40x									40x									40x
200x									200x									200x									200x

## Sheet: Figure.5
TAOC, MDA, & SOD
TAOC
Name	Group	nmol/ul			n=3,3,3,3			TAOC
Normal	1.1	26.81			ANOVA Tukey				Sum of Squares	df	Mean Square	F (DFn, DFd)	Sig.
Normal	1.2	-	Not analyzed		TAOC	p value		between groups	171.7	3	57.24	F (3, 8) = 1,612	0.2617
Normal	1.3	24.57			Normal vs. Iso	0.3075		within groups	284.1	8	35.52
Normal	1.4	-	Not analyzed		Normal vs. Iso+AgNO3	0.2979		sum	455.9	11
Normal	1.5	44.72			Normal vs. Iso+AgNPs	0.5032
IS0	2.2	24.13			Iso vs. Iso+AgNO3	> 0,9999		Multiple Comparisons
ISO	2.3	-	Not analyzed		Iso vs. Iso+AgNPs	0.9726		Tukey HSD				95% Confidence Interval
ISO	2.4	20.99			Iso+AgNO3 vs. Iso+AgNPs	0.9678			Mean Difference (I-J)	Std. Error	Sig.	Lower Bound	Upper Bound
ISO	2.5	23.53						Normal vs. Iso	9.15	4.866	0.3075	-6.433	24.73
ISO	2.7	-	Not analyzed					Normal vs. Iso+AgNO3	9.273	4.866	0.2979	-6.31	24.86
ISO+AgNO3	5.1	26.37						Normal vs. Iso+AgNPs	7.083	4.866	0.5032	-8.5	22.67
ISO+AgNO3	5.2	-	Not analyzed					Iso vs. Iso+AgNO3	0.1233	4.866	> 0,9999	-15.46	15.71
ISO+AgNO3	5.3	19.72						Iso vs. Iso+AgNPs	-2.067	4.866	0.9726	-17.65	13.52
ISO+AgNO3	5.4	-	Not analyzed					Iso+AgNO3 vs. Iso+AgNPs	-2.19	4.866	0.9678	-17.77	13.39
ISO+AgNO3	5.5	22.19
ISO+AgNP	6.1	23.01
ISO+AgNP	6.2	27.71
ISO+AgNP	6.3	24.13
ISO+AgNP	6.4	-	Not analyzed
ISO+AgNP	6.5	-	Not analyzed
MDA
Name	Group	(nmol/mg protein)
Normal	1.1	0.25522		n=5,5,5,5			MDA
Normal	1.2	0.15065		ANOVA Tukey				Sum of Squares	df	Mean Square	F (DFn, DFd)	Sig.
Normal	1.3	0.26043		MDA	p value		between groups	0.2349	3	0.0783	F (3, 16) = 21,08	< 0,0001
Normal	1.4	0.23237		Normal vs. Iso	< 0,0001	****	within groups	0.05943	16	0.003714
Normal	1.5	0.23635		Normal vs. Iso+AgNO3	0.0052	**	sum	0.2943	19
IS0	2.2	0.55109		Normal vs. Iso+AgNPs	0.8118	ns
ISO	2.3	0.4692		Iso vs. Iso+AgNO3	0.0286	*	Multiple Comparisons
ISO	2.4	0.4344		Iso vs. Iso+AgNPs	< 0,0001	****	Tukey HSD				95% Confidence Interval
ISO	2.5	0.60675		Iso+AgNO3 vs. Iso+AgNPs	0.0309	*		Mean Difference (I-J)	Std. Error	Sig.	Lower Bound	Upper Bound
ISO	2.7	0.45024					Normal vs. Iso	-0.2753	0.03854	< 0,0001	-0.3856	-0.1651
ISO+AgNO3	5.1	0.38789					Normal vs. Iso+AgNO3	-0.154	0.03854	0.0052	-0.2643	-0.04371
ISO+AgNO3	5.2	0.3655					Normal vs. Iso+AgNPs	-0.03417	0.03854	0.8118	-0.1444	0.07611
ISO+AgNO3	5.3	0.39814					Iso vs. Iso+AgNO3	0.1213	0.03854	0.0286	0.01107	0.2316
ISO+AgNO3	5.4	0.4834					Iso vs. Iso+AgNPs	0.2412	0.03854	< 0,0001	0.1309	0.3514
ISO+AgNO3	5.5	0.27003					Iso+AgNO3 vs. Iso+AgNPs	0.1198	0.03854	0.0309	0.009542	0.2301
ISO+AgNP	6.1	0.32698
ISO+AgNP	6.2	0.24108
ISO+AgNP	6.3	0.22592
ISO+AgNP	6.4	0.241
ISO+AgNP	6.5	0.27089
SOD
Name	Group	(U/mg protein)
Normal	1.1	1.04043		n=5,5,5,5			SOD
Normal	1.2	1.1107		ANOVA Tukey				Sum of Squares	df	Mean Square	F (DFn, DFd)	Sig.
Normal	1.3	0.986489		SOD	p value		between groups	0.1414	3	0.04713	F (3, 16) = 3,626	0.0361
Normal	1.4	0.959468		Normal vs. Iso	0.2066		within groups	0.208	16	0.013
Normal	1.5	1.10732		Normal vs. Iso+AgNO3	0.9999		sum	0.3493	19
IS0	2.2	0.821586		Normal vs. Iso+AgNPs	0.6591
ISO	2.3	0.891266		Iso vs. Iso+AgNO3	0.1851		Multiple Comparisons
ISO	2.4	0.95857		Iso vs. Iso+AgNPs	0.0245	*	Tukey HSD				95% Confidence Interval
ISO	2.5	0.974369		Iso+AgNO3 vs. Iso+AgNPs	0.6988			Mean Difference (I-J)	Std. Error	Sig.	Lower Bound	Upper Bound
ISO	2.7	0.814259					Normal vs. Iso	0.1489	0.0721	0.2066	-0.05742	0.3552
ISO+AgNO3	5.1	1.01129					Normal vs. Iso+AgNO3	-0.004881	0.0721	0.9999	-0.2112	0.2014
ISO+AgNO3	5.2	1.09739					Normal vs. Iso+AgNPs	-0.08367	0.0721	0.6591	-0.29	0.1226
ISO+AgNO3	5.3	1.04942					Iso vs. Iso+AgNO3	-0.1538	0.0721	0.1851	-0.36	0.05254
ISO+AgNO3	5.4	1.07866					Iso vs. Iso+AgNPs	-0.2325	0.0721	0.0245	-0.4388	-0.02625
ISO+AgNO3	5.5	0.992052					Iso+AgNO3 vs. Iso+AgNPs	-0.07879	0.0721	0.6988	-0.2851	0.1275
ISO+AgNP	6.1	1.16442
ISO+AgNP	6.2	0.921226
ISO+AgNP	6.3	0.912275
ISO+AgNP	6.4	1.32751
ISO+AgNP	6.5	1.29732

## Sheet: Figure.6
qPCR PGC1α and TFAM
qPCR PGC1α							n					one way ANOVA
Name	Group	Relative PGC1α		Group	1	Normal	5
Normal	1.1	1			2	IS0	5		n=5,5,5,5			PGC1α
Normal	1.2	0.090873			5	ISO+AgNO3	5		ANOVA Fisher				Sum of Squares	df	Mean Square	F (DFn, DFd)	Sig.
Normal	1.3	0.423373			6	ISO+AgNP	5		PGC1α	p value		between groups	1.812	3	0.6039	F (3, 14) = 1,895	P = 0,1769
Normal	1.4	0.186856							Normal vs. Iso	0.2485		within groups	4.462	14	0.3187
Normal	1.5	1.40444		outlier	1				Normal vs. Iso+AgNO3	0.5065		sum	6.274	17
IS0	2.2	0.210224		abnormal value	1				Normal vs. Iso+AgNPs	0.2647
ISO	2.3	0.180491							Iso vs. Iso+AgNO3	0.5834		Multiple Comparisons
ISO	2.4	0.156041							Iso vs. Iso+AgNPs	0.0415	*	Fisher
ISO	2.5	0.11344							Iso+AgNO3 vs. Iso+AgNPs	0.0926			Mean Difference (I-J)	Std. Error	Sig.
ISO	2.7	0.0079767	outlier									Normal vs. Iso	0.4561	0.3787	0.2485
ISO+AgNO3	5.1	0.327598										Normal vs. Iso+AgNO3	0.2434	0.3571	0.5065
ISO+AgNO3	5.2	0.63728										Normal vs. Iso+AgNPs	-0.4401	0.3787	0.2647
ISO+AgNO3	5.3	0.476319										Iso vs. Iso+AgNO3	-0.2126	0.3787	0.5834
ISO+AgNO3	5.4	0.363493										Iso vs. Iso+AgNPs	-0.8961	0.3992	0.0415	*
ISO+AgNO3	5.5	0.08362										Iso+AgNO3 vs. Iso+AgNPs	-0.6835	0.3787	0.0926
ISO+AgNP	6.1	0.554785
ISO+AgNP	6.2	2.56685
ISO+AgNP	6.3	0.594604
ISO+AgNP	6.4	0.29937	abnormal value	exclude
ISO+AgNP	6.5	0.528509
qPCR TFAM
Name	Group	Relative TFAM		Group	1	Normal	5
Normal	1.1	1			2	IS0	5		n=5,5,5,5			TFAM
Normal	1.2	3.01049			5	ISO+AgNO3	5		ANOVA Tukey				Sum of Squares	df	Mean Square	F (DFn, DFd)	Sig.
Normal	1.3	0.779165			6	ISO+AgNP	5		TFAM	p value		between groups	27.32	3	9.108	F (3, 14) = 5,134	P = 0,0133
Normal	1.4	0.456916							Normal vs. Iso	0.9263		within groups	24.83	14	1.774
Normal	1.5	1.54757		outlier	2				Normal vs. Iso+AgNO3	0.8993		sum	52.16	17
IS0	2.2	0.473029		abnormal value	1				Normal vs. Iso+AgNPs	0.0317	*
ISO	2.3	2.73208							Iso vs. Iso+AgNO3	0.9263		Multiple Comparisons
ISO	2.4	0.732043							Iso vs. Iso+AgNPs	0.0244	*	Tukey HSD				95% Confidence Interval
ISO	2.5	1.05702							Iso+AgNO3 vs. Iso+AgNPs	0.016	*		Mean Difference (I-J)	Std. Error	Sig.	Lower Bound	Upper Bound
ISO	2.7	0.61132										Normal vs. Iso	0.2377	0.8424	0.9263	-2.211	2.686
ISO+AgNO3	5.1	1.07177										Normal vs. Iso+AgNO3	0.5361	0.8424	0.8993	-1.912	2.984
ISO+AgNO3	5.2	0.864537										Normal vs. Iso+AgNPs	-3.004	0.9727	0.0317	-5.831	-0.177
ISO+AgNO3	5.3	0.29937										Iso vs. Iso+AgNO3	0.2984	0.8424	0.9263	-2.15	2.747
ISO+AgNO3	5.4	0.45376										Iso vs. Iso+AgNPs	-3.242	0.9727	0.0244	-6.069	-0.4147
ISO+AgNO3	5.5	1.42405										Iso+AgNO3 vs. Iso+AgNPs	-3.54	0.9727	0.016	-6.367	-0.7131
ISO+AgNP	6.1	7.56846
ISO+AgNP	6.2	21.1121	outlier
ISO+AgNP	6.3	3.50642
ISO+AgNP	6.4	2.01391		exclude
ISO+AgNP	6.5	0.166086	outlier

## Sheet: Figure.7
Immunoblotting of NF-κB and NLRP3
GAPDH
	Anti- GAPDH Rabbit mAb (CST#2118, 1:1000)
NF-κB
	Anti- NF-κB p65 Rabbit mAb (CST#8242, 1:1000)
NLRP3	Anti- NLRP3 Rabbit mAb (CST##13158, 1:1000)
	Anti- NF-κB p65 Rabbit mAb (CST#8242, 1:1000)
